# Supplementary material for: Comparison of HE4, CA125, ROMA and CPH-I for Preoperative Assessment of Adnexal Tumors
Source: Diagnostics (Basel). 2022 Jan 17;12(1):226. doi: 10.3390/diagnostics12010226 (PMC8774736; doi:10.3390/diagnostics12010226)
Supplement: Supplementary file 1 [file diagnostics-12-00226-s001.zip]

Archive with 1 entries (1 files):
- diagnostics-1524606-supplementary.pdf
